# Supplementary material for: Anisotropic Bi-Layer Hydrogel Actuator with pH-Responsive Color-Changing and Photothermal-Responsive Shape-Changing Bi-Functional Synergy
Source: Gels. 2023 May 25;9(6):438. doi: 10.3390/gels9060438 (PMC10297277; doi:10.3390/gels9060438)
Supplement: Supplementary file 1 [file gels-09-00438-s001.zip]

Archive with 5 entries (5 files):
- gels-2402275 - Supporting information #1.pdf
- Movie S1.mp4
- Movie S2.mp4
- Movie S3.mp4
- Movie S4.mp4
